# Supplementary material for: A Novel Distributed Hybrid Cognitive Strategy for Odor Source Location in Turbulent and Sparse Environment
Source: Entropy (Basel). 2025 Aug 4;27(8):826. doi: 10.3390/e27080826 (PMC12385237; doi:10.3390/e27080826)
Supplement: Supplementary file 1 [file entropy-27-00826-s001.zip]

Archive with 3 entries (2 files):
- entropy-3758348-supplementary/
- entropy-3758348-supplementary/The search process of CGRInfotaxis.mp4
- entropy-3758348-supplementary/The search process of coo_entrotaxis.mp4
